# Supplementary material for: Lymphocyte-Specific Protein 1 Regulates Expression and Stability of Endothelial Nitric Oxide Synthase
Source: Biomolecules. 2024 Jan 15;14(1):111. doi: 10.3390/biom14010111 (PMC10813790; doi:10.3390/biom14010111)
Supplement: Supplementary file 1 [file biomolecules-14-00111-s001.zip]

Archive with 3 entries (3 files):
- Supplementary figures.pdf
- Supplementary file S1 mass spectrometry material-1.xlsx
- Supplementary file S2 mass spectrometry material-2.xlsx
